# Supplementary material for: Antineoplastic Activity of Rhus trilobata Nutt. (Anacardiaceae) against Ovarian Cancer and Identification of Active Metabolites in This Pathology
Source: Plants (Basel). 2021 Sep 30;10(10):2074. doi: 10.3390/plants10102074 (PMC8540642; doi:10.3390/plants10102074)
Supplement: Supplementary file 1 [file plants-10-02074-s001.zip]

Archive with 1 entries (1 files):
- plants-1372441-SI.pdf
